# Supplementary material for: Gold Kiwi-Derived Nanovesicles Mitigate Ultraviolet-Induced Photoaging and Enhance Osteogenic Differentiation in Bone Marrow Mesenchymal Stem Cells
Source: Antioxidants (Basel). 2024 Nov 29;13(12):1474. doi: 10.3390/antiox13121474 (PMC11673108; doi:10.3390/antiox13121474)
Supplement: Supplementary file 1 [file antioxidants-13-01474-s001.zip]

Archive with 1 entries (1 files):
- antioxidants-3310079-supplementary.pdf
